# Supplementary material for: Comparative whole-genome analyses of articular chondrocytes and skin fibroblasts reveal distinct genome instability landscapes in mesenchymal cell types
Source: bioRxiv. 2026 Feb 15:2026.02.13.705814. Preprint. [Version 1] doi: 10.64898/2026.02.13.705814 (PMC12918860; doi:10.64898/2026.02.13.705814)
Supplement: Supplement 2 — Table S1. Demographic information and coverage statistics of chondrocyte samples sequenced in this study. Table S2. Analyses of spectrum and accumulation rate of single base substitutions. Table S3. Analyses of published SBS signatures. Table S4. List of mutational motifs analyzed in this study. Table S5. Analyses of mutational motifs. Table S6. Analyses of small InDels. Table S7. Analyses of large structural variants. [file media-2.zip]

Archive with 7 entries (7 files):
- Supplemental_table_S6.xlsx
- Supplemental_table_S7.xlsx
- Supplemental_table_S1.xlsx
- Supplemental_table_S2.xlsx
- Supplemental_table_S3.xlsx
- Supplemental_table_S4.docx
- Supplemental_table_S5.xlsx
