# Supplementary material for: Comparative whole-genome analyses of articular chondrocytes and skin fibroblasts reveal distinct genome instability landscapes in mesenchymal cell types
Source: bioRxiv. 2026 Feb 15:2026.02.13.705814. Preprint. [Version 1] doi: 10.64898/2026.02.13.705814 (PMC12918860; doi:10.64898/2026.02.13.705814)
Supplement: Supplement 2 — Table S1. Demographic information and coverage statistics of chondrocyte samples sequenced in this study. Table S2. Analyses of spectrum and accumulation rate of single base substitutions. Table S3. Analyses of published SBS signatures. Table S4. List of mutational motifs analyzed in this study. Table S5. Analyses of mutational motifs. Table S6. Analyses of small InDels. Table S7. Analyses of large structural variants. [file media-2.zip › Supplemental_table_S1.xlsx]

## Sheet: S1
Table S1
Demographic information and coverage statistics of chondrocyte samples sequenced in this study.
Sample	Donor_ID	Age	Sex	Donor status	Source of tissue	Average coverage
B01	Donor_02	73	Male	Healthy	Femur cartilage of cadaver	91.2933
B02	Donor_02	73	Male	Healthy	Femur cartilage of cadaver	80.383
B03	Donor_05	56	Female	Healthy	Femur cartilage of cadaver	54.0797
B04	Donor_05	56	Female	Healthy	Femur cartilage of cadaver	95.5215
B05	Donor_06	59	Female	Healthy	Femur cartilage of cadaver	73.8495
B06	Donor_06	59	Female	Healthy	Femur cartilage of cadaver	38.6089
A01	Donor_01	69	Male	Osteoarthritis	Waste tissue of total knee replacement surgery	104.49
A02	Donor_01	69	Male	Osteoarthritis	Waste tissue of total knee replacement surgery	99.7758
A03	Donor_03	62	Female	Osteoarthritis	Waste tissue of total knee replacement surgery	74.7676
A04	Donor_03	62	Female	Osteoarthritis	Waste tissue of total knee replacement surgery	69.239
A05	Donor_04	73	Female	Osteoarthritis	Waste tissue of total knee replacement surgery	66.719
A06	Donor_04	73	Female	Osteoarthritis	Waste tissue of total knee replacement surgery	82.6238
A07	Donor_07	60	Male	Osteoarthritis	Waste tissue of total knee replacement surgery	71.1031
A08	Donor_07	60	Male	Osteoarthritis	Waste tissue of total knee replacement surgery	59.2787
A09	Donor_08	86	Male	Osteoarthritis	Waste tissue of total knee replacement surgery	92.8296
A10	Donor_08	86	Male	Osteoarthritis	Waste tissue of total knee replacement surgery	54.532
A11	Donor_09	55	Female	Osteoarthritis	Waste tissue of total knee replacement surgery	70.2287
A12	Donor_09	55	Female	Osteoarthritis	Waste tissue of total knee replacement surgery	76.352
